# Supplementary material for: Herpesvirus Antibodies, Vitamin D and Short-Chain Fatty Acids: Their Correlation with Cell Subsets in Multiple Sclerosis Patients and Healthy Controls
Source: Cells. 2021 Jan 10;10(1):119. doi: 10.3390/cells10010119 (PMC7826528; doi:10.3390/cells10010119)
Supplement: Supplementary file 1 [file cells-10-00119-s001.zip]

Archive with 6 entries (6 files):
- Supplementary Material_Figure S1.jpg
- Supplementary Material_Table S1.pdf
- Supplementary Material_Table S2.pdf
- Supplementary Material_Table S3.pdf
- Supplementary Material_Table S4.pdf
- Supplementary Material_Table S5.pdf
